# Supplementary material for: Amputation stump perfusion is predictive of post-operative necrotic eschar formation
Source: Am J Surg. Author manuscript; Available in PMC 2019 Sep 1. (PMC6129216; doi:10.1016/j.amjsurg.2018.05.007)
Supplement: 1 [file NIHMS967208-supplement-1.xml]

<?xml version="1.0" encoding="UTF-8" standalone="no"?><data:data><datasets><author>zayedm@wustl.edu</author><type>0</type><dataset><value>1</value><reason>Data will be made available on request</reason><comments/></dataset></datasets></data:data>
